# Supplementary material for: QTL Mapping of Tiller Number in Korean Japonica Rice Varieties
Source: Genes (Basel). 2023 Aug 6;14(8):1593. doi: 10.3390/genes14081593 (PMC10454613; doi:10.3390/genes14081593)
Supplement: Supplementary file 1 [file genes-14-01593-s001.zip]

Archive with 3 entries (3 files):
- qTN3_Supplementary table S3.xlsx
- qTN3_supplementary_tables.pdf
- qTN3_supplementaty_figures.pptx
