# Supplementary material for: QTL Mapping of Tiller Number in Korean Japonica Rice Varieties
Source: Genes (Basel). 2023 Aug 6;14(8):1593. doi: 10.3390/genes14081593 (PMC10454613; doi:10.3390/genes14081593)
Supplement: Supplementary file 1 [file genes-14-01593-s001.zip › qTN3_Supplementary table S3.xlsx]

## Sheet: Sheet1
Supplementary Table S3. List of sequence variations between Odae and Unbong40 in the qTN3 region.
Chromosome	Position (bp)	Reference allele	Alternative allele	Odae allele	Unbong40 allele	Variants annotation	Impact of variant effect	Gene ID	Gene description
chr03	28354128	G	A	G	A	upstream_gene_variant	MODIFIER	Os03g0705300	Phosphatidylinositol-4-phosphate 5-kinase, core domain containing protein. OsPIP5K1
chr03	28354874	G	A	G	A	upstream_gene_variant	MODIFIER	Os03g0705300	Phosphatidylinositol-4-phosphate 5-kinase, core domain containing protein. OsPIP5K1
chr03	28354986	CT	C	CT	C	upstream_gene_variant	MODIFIER	Os03g0705300	Phosphatidylinositol-4-phosphate 5-kinase, core domain containing protein. OsPIP5K1
chr03	28355882	A	G	A	G	upstream_gene_variant	MODIFIER	Os03g0705300	Phosphatidylinositol-4-phosphate 5-kinase, core domain containing protein. OsPIP5K1
chr03	28364760	A	G	A	G	upstream_gene_variant	MODIFIER	Os03g0705300	Phosphatidylinositol-4-phosphate 5-kinase, core domain containing protein. OsPIP5K1
chr03	28366746	C	G	C	G	upstream_gene_variant	MODIFIER	Os03g0705300	Phosphatidylinositol-4-phosphate 5-kinase, core domain containing protein. OsPIP5K1
chr03	28369620	CGT	C	CGT	C	upstream_gene_variant	MODIFIER	Os03g0705550	Hypothetical gene
chr03	28369698	G	A	G	A	upstream_gene_variant	MODIFIER	Os03g0705550	Hypothetical gene
chr03	28372175	C	T	C	T	upstream_gene_variant	MODIFIER	Os03g0705433	Conserved hypothetical protein
chr03	28376883	G	A	G	A	downstream_gene_variant	MODIFIER	Os03g0705433	Conserved hypothetical protein
chr03	28381458	A	G	A	G	intergenic_region	MODIFIER
chr03	28382280	T	A,*	A	*	intergenic_region	MODIFIER
chr03	28388718	CT	C	CT	C	upstream_gene_variant	MODIFIER	Os03g0705800	Protein of unknown function DUF3049 domain containing protein
chr03	28388730	T	A	T	A	upstream_gene_variant	MODIFIER	Os03g0705800	Protein of unknown function DUF3049 domain containing protein
chr03	28389567	CATAGATAGATAG	CATAGATAG,C	C	CATAGATAG	upstream_gene_variant	MODIFIER	Os03g0705800	Protein of unknown function DUF3049 domain containing protein
chr03	28390353	A	ACTCTCT	A	ACTCTCT	upstream_gene_variant	MODIFIER	Os03g0705800	Protein of unknown function DUF3049 domain containing protein
chr03	28391859	C	CT	C	CT	3_prime_UTR_variant	MODIFIER	Os03g0705800	Protein of unknown function DUF3049 domain containing protein
chr03	28397342	G	A	G	A	intergenic_region	MODIFIER
chr03	28399003	C	CTT	C	CTT	intergenic_region	MODIFIER
chr03	28400416	C	T	C	T	intergenic_region	MODIFIER
chr03	28400564	G	A	G	A	intergenic_region	MODIFIER
chr03	28402830	C	T	C	T	intergenic_region	MODIFIER
chr03	28403714	A	C	A	C	intergenic_region	MODIFIER
chr03	28407861	T	C	T	C	intergenic_region	MODIFIER
chr03	28411769	A	G	A	G	intergenic_region	MODIFIER
chr03	28421788	T	C	T	C	intergenic_region	MODIFIER
chr03	28422635	C	T	C	T	intergenic_region	MODIFIER
chr03	28422842	T	C	T	C	intergenic_region	MODIFIER
chr03	28424929	G	A	G	A	upstream_gene_variant	MODIFIER	Os03g0706500	TCP family transcription factor, Negative regulator for lateral branching, OsTB1/FC1
chr03	28428721	C	CTGTG	C	CTGTG	5_prime_UTR_variant	MODIFIER	Os03g0706500	TCP family transcription factor, Negative regulator for lateral branching, OsTB1/FC1
chr03	28438480	CCT	C	CCT	C	intergenic_region	MODIFIER
chr03	28439701	C	T	C	T	intergenic_region	MODIFIER
chr03	28440303	G	GT	G	GT	intergenic_region	MODIFIER
chr03	28446697	C	T	C	T	upstream_gene_variant	MODIFIER	Os03g0706900	C3HC4-type RING finger protein, Plasma membrane-localized E3 ligase, TT3.1
chr03	28448538	TA	T	TA	T	upstream_gene_variant	MODIFIER	Os03g0706900	C3HC4-type RING finger protein, Plasma membrane-localized E3 ligase, TT3.1
chr03	28456345	C	CCT	C	CCT	5_prime_UTR_variant	MODIFIER	Os03g0706900	C3HC4-type RING finger protein, Plasma membrane-localized E3 ligase, TT3.1
chr03	28463894	G	GA	G	GA	intergenic_region	MODIFIER
chr03	28466294	T	TTATA	T	TTATA	upstream_gene_variant	MODIFIER	Os03g0707200	Chloroplast precursor protein, Heat tolerance, TT3.2
chr03	28468594	TA	T	TA	T	upstream_gene_variant	MODIFIER	Os03g0707200	Chloroplast precursor protein, Heat tolerance, TT3.2
chr03	28469005	G	A	G	A	upstream_gene_variant	MODIFIER	Os03g0707200	Chloroplast precursor protein, Heat tolerance, TT3.2
chr03	28482528	A	G	A	G	intron_variant	MODIFIER	Os03g0707300	Conserved hypothetical protein
chr03	28485379	AG	A	AG	A	upstream_gene_variant	MODIFIER	Os03g0707300	Conserved hypothetical protein
chr03	28498038	G	A	G	A	intergenic_region	MODIFIER
chr03	28509236	G	T	T	G	upstream_gene_variant	MODIFIER	Os03g0707600	DELLA repressor protein, Gibberellin signaling, SLR1
chr03	28527515	GAA	G	GAA	G	intergenic_region	MODIFIER
chr03	28529539	C	T	C	T	upstream_gene_variant	MODIFIER	Os03g0707900	Similar to Toc64
chr03	28530956	G	A	A	G	upstream_gene_variant	MODIFIER	Os03g0707900	Similar to Toc64
chr03	28533159	G	A	G	A	3_prime_UTR_variant	MODIFIER	Os03t0707900	Similar to Toc64
chr03	28551814	AT	A	AT	A	upstream_gene_variant	MODIFIER	Os03g0708100	Phytanoyl-CoA dioxygenase family protein.
chr03	28555764	A	AT	A	AT	upstream_gene_variant	MODIFIER	Os03t0708100	Phytanoyl-CoA dioxygenase family protein.
chr03	28556403	C	CT	C	CT	upstream_gene_variant	MODIFIER	Os03t0708100	Phytanoyl-CoA dioxygenase family protein.
chr03	28558538	C	CT	C	CT	upstream_gene_variant	MODIFIER	Os03t0708100	Phytanoyl-CoA dioxygenase family protein.
chr03	28558806	A	G	A	G	upstream_gene_variant	MODIFIER	Os03t0708100	Phytanoyl-CoA dioxygenase family protein.
chr03	28560494	A	G	A	G	upstream_gene_variant	MODIFIER	Os03t0708250	Conserved hypothetical protein.
chr03	28565302	A	T	A	T	upstream_gene_variant	MODIFIER	Os03g0708500	Capsid/spike protein, ssDNA virus domain containing protein.
chr03	28578772	A	AT	A	AT	upstream_gene_variant	MODIFIER	Os03t0708700	Protein of unknown function DUF593 domain containing protein.
chr03	28578956	T	A	T	A	upstream_gene_variant	MODIFIER	Os03t0708700	Protein of unknown function DUF593 domain containing protein.
chr03	28588508	T	C	T	C	upstream_gene_variant	MODIFIER	Os03t0708800	Hypothetical conserved gene.
chr03	28593740	G	A	G	A	upstream_gene_variant	MODIFIER	Os03g0709000	Membrane-associated, eicosanoid and glutathione metabolism (MAPEG) domain containing protein.
chr03	28594895	G	A	G	A	upstream_gene_variant	MODIFIER	Os03g0709100	Similar to Basic blue protein (Cusacyanin) (Plantacyanin) (CBP).
chr03	28608149	T	C	T	C	upstream_gene_variant	MODIFIER	Os03t0709300	Similar to Chemocyanin precursor (Basic blue protein) (Plantacyanin).
chr03	28610714	T	A	T	A	upstream_gene_variant	MODIFIER	Os03t0709300	Similar to Chemocyanin precursor (Basic blue protein) (Plantacyanin).
chr03	28611980	A	G	A	G	downstream_gene_variant	MODIFIER	Os03g0709533	Non-protein coding transcript.
chr03	28612252	C	A	C	A	downstream_gene_variant	MODIFIER	Os03g0709533	Non-protein coding transcript.
chr03	28615546	CATATATATATAT	CATATATAT,C	CATATATAT	C	intergenic_region	MODIFIER
chr03	28615983	A	T	A	T	intergenic_region	MODIFIER
chr03	28616209	G	A	G	A	intergenic_region	MODIFIER
chr03	28617435	G	A	G	A	intergenic_region	MODIFIER
chr03	28622197	C	T	C	T	intergenic_region	MODIFIER
chr03	28628894	G	T	G	T	upstream_gene_variant	MODIFIER	Os03g0710000	Protein of unknown function DUF292, eukaryotic domain containing protein.
chr03	28629038	T	C	T	C	upstream_gene_variant	MODIFIER	Os03g0710000	Protein of unknown function DUF292, eukaryotic domain containing protein.
chr03	28638173	G	A	G	A	upstream_gene_variant	MODIFIER	Os03t0710100	Similar to Protein kinase domain containing protein, expressed.
chr03	28646806	C	T	C	T	upstream_gene_variant	MODIFIER	Os03t0710100	Similar to Protein kinase domain containing protein, expressed.
chr03	28653404	AATATATATATATATATATATATATATAT	A	AATATATATATATATATATATATATATAT	A	upstream_gene_variant	MODIFIER	Os03t0710550	Conserved hypothetical protein.
chr03	28659963	TA	T	TA	T	upstream_gene_variant	MODIFIER	Os03t0710700	Similar to predicted protein.
chr03	28664608	G	C	G	C	upstream_gene_variant	MODIFIER	Os03g0710850	Non-protein coding transcript.
chr03	28668284	T	G	T	G	upstream_gene_variant	MODIFIER	Os03t0710850	Non-protein coding transcript.
chr03	28679653	A	G	A	G	downstream_gene_variant	MODIFIER	Os03g0710900	Similar to CCAAT displacement protein-related
chr03	28688168	A	T	A	T	upstream_gene_variant	MODIFIER	Os03g0711200	Similar to Phosphatidylinositol 4-kinase.
chr03	28691702	AT	A	AT	A	upstream_gene_variant	MODIFIER	Os03t0711150	Similar to cDNA clone:J023075G08, full insert sequence.
chr03	28694784	TA	T	TA	T	intron_variant	MODIFIER	Os03t0711200	Similar to Phosphatidylinositol 4-kinase
chr03	28704093	C	T	C	T	upstream_gene_variant	MODIFIER	Os03g0711300	Serine/threonine protein kinase domain containing protein.
chr03	28706864	A	G	A	G	upstream_gene_variant	MODIFIER	Os03g0711300	Serine/threonine protein kinase domain containing protein.
chr03	28711435	G	GT	G	GT	intron_variant	MODIFIER	Os03t0711300	Serine/threonine protein kinase domain containing protein.
chr03	28719686	G	A	G	A	3_prime_UTR_variant	MODIFIER	Os03t0711400	Similar to Coatomer alpha subunit.
chr03	28730394	T	TA	T	TA	upstream_gene_variant	MODIFIER	Os03g0711500	Hypothetical protein.
